# Supplementary material for: High Ambient Temperature Represses Anthocyanin Biosynthesis through Degradation of HY5
Source: Front Plant Sci. 2017 Oct 20;8:1787. doi: 10.3389/fpls.2017.01787 (PMC5655971; doi:10.3389/fpls.2017.01787)
Supplement: Supplementary file 1 [file Table_1.XLSX]

## Sheet: Sheet1
Supplementary Table 1. Enriched Gene Set (GO terms) in the high temperature-repressed genes
Gene Set Name(NO. Genes)	Description	Category	NO. Genes in Overlap (k)	p value	FDR
ANTHOCYANIN-CONTAINING_COMPOUND_BIOSYNTHETIC_PROCESS(63)	GO:0009718 anthocyanin-containing compound biosynthetic process, GOslim:biological_process	GO_BP	13	5.28e-07	0.00549
NUCLEOSOME(60)	GO:0000786 nucleosome, GOslim:cellular_component	GO_CC	11	1.06e-05	0.00982
PROTEIN-DNA_COMPLEX(66)	GO:0032993 protein-DNA complex, GOslim:cellular_component	GO_CC	11	2.34e-05	0.0108
ELECTRON_CARRIER_ACTIVITY(522)	GO:0009055 electron carrier activity, GOslim:molecular_function	GO_MF	37	1.32e-05	0.039
OXIDOREDUCTASE_ACTIVITY,_ACTING_ON_PAIRED_DONORS,_WITH_INCORPORATION_OR_REDUCTION_OF_MOLECULAR_OXYGEN(461)	GO:0016705 oxidoreductase activity, acting on paired donors, with incorporation or reduction of molecular oxygen, GOslim:molecular_function	GO_MF	33	3.19e-05	0.047
