# Supplementary material for: High Ambient Temperature Represses Anthocyanin Biosynthesis through Degradation of HY5
Source: Front Plant Sci. 2017 Oct 20;8:1787. doi: 10.3389/fpls.2017.01787 (PMC5655971; doi:10.3389/fpls.2017.01787)
Supplement: Supplementary file 2 [file Table_2.XLSX]

## Sheet: Sheet1
Supplementary Table 2. Primer list for qRT-PCR
qRT-PCR
Gene	Forward	Reverse
PP2A	TATCGGATGACGATTCTTCGTGCAG	GCTTGGTCGACTATCGGAATGAGAG
CHS	CCTGCAGGCATCTTGGCTATTGG	GGTCGGTCATGTGTTCACTGTTGG
CHI	CGGAGAAAGTGACGGAGAATTGTGT	GGAGAGAGCGAAGAGGATCGATGA
DFR	AGGAAGGAAGCTACGATGATGCC	TGTCGGCTTTATCACTTCGTTCTC
LDOX	TTGGCTAACAACGCGAGTGGAC	GCGTACTCACTCGTTGCTTCTATG
MYBL2	TGC ACT TCT TGG CAA TAG ATG GTC	TTG TCG GTT CGT CCT GGC AAT C
COP1	TGTGGGTCTCACAGTGAACAGC	CACGGGTCTCGTGATTTCCTTG
UF3GT	TGGAGGTTGGATTCAGCAACCG	ACCCAAACCCGCAATGGCTAAC
PAP1	TCCTGTAAGAGCTGGGCTAAACC	CCCTAGAAGCCTATGAAGGCGAAG
